# Supplementary material for: Assessment of type 2 diabetes mellitus patients' behavioral characteristics associated with integrated treatment and prevention services in community health centers in China
Source: Front Public Health. 2023 Jan 25;10:1084946. doi: 10.3389/fpubh.2022.1084946 (PMC9905244; doi:10.3389/fpubh.2022.1084946)
Supplement: Supplementary file 3 [file Data_Sheet_3.CSV]

birthy	birthm	gender	height	weight	educa	marriage	work	income	insurance	fhistory	hhistory	coursey	coursem	chronic	treatment	b1	b2	b3	b4	b5	b6	b7	b8	b9	b10	b11	b12	b13	b14	b15	b16	b17	b18	b19
1943	12	2	149	58	5	2	2	1	6	1	2	9		1	2	1	1	1	1	1	4	4	4	1	1	4	3	3	4	2	2	2	2	2
1953	1	1	155	75	3	2	2	1	6	2	1	1		1	3	1	1	1	1	1	1	1	1	1	1	4	4	4	4	4	2	2	4	4
1949	10	1	165	67	3	1	2	1	3	2	1	7		2	2	2	1	3	4	5	1	1	4	1	1	3	1	4	4	4	5	4	3	3
1961	7	2	151	58	4	1	1	1	3	1	1	11		1	3	2	2	2	3	1	1	3	5	2	4	5	1	4	4	5	2	5	4	4
1952	10	1	165	66	4	2	2	1	6	2	1	3		1	2	1	1	1	1	1	1	1	5	3	1	3	1	4	4	4	3	5	4	4
1949	4	1	175	78	5	2	2	1	6	2	2	7		2	2	1	1	1	1	1	1	1	1	1	1	3	3	3	3	2	2	2	2	2
1958	11	2	150	50	2	1	2	1	6	2	2	10		2	3	1	1	1	1	1	1	1	1	1	1	3	2	4	4	4	3	3	3	3
1948	1	1	166	73	4	2	2	1	3	1	1	3		2	2	2	2	2	2	5	5	5	5	2	2	4	2	5	5	5	3	3	3	3
1956	8	2	145	47	4	1	2	1	3	1	2	10		1	2	2	2	2	2	4	2	4	5	2	2	5	2	2	4	4	2	2	2	5
1957	12	2	158	62	4	1	2	1	3	1	1	18		1	3	1	1	4	4	5	1	1	5	1	4	5	1	5	5	5	1	5	1	1
1948	12	2	153	58	4	2	2	1	3	1	1	27		1	4	1	1	1	1	1	1	1	1	1	1	1	1	1	1	1	1	4	1	1
1954	5	1	172	82	2	1	2	1	3	2	2	5		1	2	2	1	1	2	5	5	5	5	2	2	5	2	5	5	5	4	5	4	4
1960	7	2	161	60	4	1	2	1	3	2	1	12		2	3	1	1	1	1	1	1	5	5	1	1	5	4	5	5	5	5	5	2	2
1947	2	2	154	72	4	2	1	1	3	1	1	25		1	4	1	2	2	2	1	2	3	5	1	3	4	2	4	4	2	4	4	4	4
1947	6	2	155	50	5	1	2	1	3	1	2	10		2	4	1	1	1	1	1	1	1	1	1	1	1	1	1	1	1	1	1	1	1
1946	8	2	150	60	5		2	1	3	2	2	21		2	4	1	1	1	1	1	1	1	1	1	1	1	1	1	1	1	1	1	1	1
1952	5	2	155	54	4	1	2	1	3	2	2	19		2	2	1	1	1	1	4	4	4	5	1	1	4	1	5	5	1	5	5	1	5
1953	11	2	156	61	5	1	2	1	3	2	1	10		2	3	2	2	2	2	4	2	4	4	2		4	2	4	4	4	2	2	2	2
1944	10	2	156	55	5	1	2	1	6	1	1	10		2	3	1	1	1	1	1	1	1	1	1	1	4	2	4	4	4	2	2	2	2
1947	2	2	157	66	4	1	2	1	3	2	1	14		2	2
1951	7	2	164	75	5	2	2	1	6	1	2	20		2	3	1	1	1	1	1	1	1	1	1	2	3	3	3	3	3	2	2	2	2
1966	8	2	159	55	3	1	2	1	3	2	1	5		2	3	1	4	1	1	1	1	3	5	1	2	2	5	1	1	5		5	1	1
1955	4	2	156	53	2	1	2	1	3	1	1	16		1	3	1	1	1	1	1	1	2	5	1	3	3	4	4	4	3	4	5	4	4
1951	8	2	152.5	56.7	5	1	2	1	3	1	1	8		2	4	1	1	1	5	3	2	2	5	2	2	5	2	5	5	5	5	5	3	3
1953	12	2	161	69	3	1	2	1	3	2	2	8		1	2	2	3	2	1	5	1	4	5	1	3	5	4	4	4	4	4	5	4	4
1952	3	2	145	47.5	4	2	2	1	3	1	2	2		2	2	1	1	2	1	3	1	1	5	1	4	5	4	5	5	5	4	4	1	1
1937	4	2	157	69	3	2	2	1	3	2	1	6		2	3	1	1	1	1	5	1		5	1	2	5	3	5	5	5	4	4	1	1
1953	6	2	168.5	67.1	5	1	2	1	3	2	2	9		2	2	1	2	3	1	5	1	5	5	1		5	3	5	5	5	4	5	1	1
1950	1	2	162	74.3	5	1	2	1	6	1	2	18		2	4	1	1	1	1	3	1	1	1	1	1	3	2	2	2	2	2	2	2	2
1946	4	2	155	67	3	1	2	1	6	1	2	8		2	2	1	1	1	1	1	1	1	3	1	1	3	2	3	3	3	2	2	2	2
1954	12	2	156	57	3	1	2	1	6	2	1	2		2	2	1	1	1	1	1	1	1	3	1	1	3	3	3	3	3	2	2	2	2
1936	10	2	150	44.8	5	2	2	1	6	2	2	10		2	2	1	1	1	1	1	1	1	3	1	1	3	1	3	3	3	3	3	3	3
1949	8	2	155	62	5	2	2	1	3	2	1	7		1	3	2	2	2	2	1	2	4	5	2	2	5	2	5	5	5	4	5	4	4
1955	12	2	159	53	3	1	1	1	3	2	1	2		2	3	2	2	2	3	3	2	3	3	2	1	4	2	4	4	2	3	5	3	3
1946	1	2	152.5	56.7	5	1	2	1	3	2	1	5		2	3	2	2	2	2	5	2	5	5	2	2	5	3	5	5	5	5	5	5	5
1949	3	2	151.5	68.8	4	1	2	1	3	2	1	15		1	3	1	1	1	1	2	1	1	5	1	1	5	1	5	5	5	5	5	3	3
1949	10	2	157	61	5	2	2	1	3	2	1	10		2	3	2	2	2	2	4	2	3	5	2	2	5	2	5	5	5	5	4	3	3
1947	7	1	166	83	3	1	2	1	3	2	2	16		2	2	1	1	1	1	5	1	4	5	2	2	5	2	5	5	5	5	5	3	3
1948	9	2	155	61	5	1	2	1	3	2	2	10		2	2	1	1	1	1	5	1	5	5	1	1	5	2	5	5	5	5	5	2	2
1949	3	2	157	55.4	5	1	2	1	3	2	2	5		2	2	1	1	1	1	1	1	4	5	2	2	5	2	5	5	5	5	5	4	4
1946	2	2	151.5	56.7	3	1	2	1	6	2	2	5		2	2	1	1	1	1	1	1	1	3	1	1	3	3	3	3	3	3	3	3	3
1949	3	2	153	65	4	2	2	1	6	2	1	20		2	4	1	1	1	1	1	1	1	1	1	1	3	3	3	3	4	3	3	3	3
1949	3	2	160	52	5	1	2	1	3	2	2	20		2	4	1	1	1	1	1	1	1	1	1	1	1	1	1	1	1	1	1	1	1
1957	6	2	159	77	5	1	2	1	6	2	2	5		2	2	1	1	1	1	1	1	1	1	1	1	4	4	4	4	4	2	2	2	2
1956	8	1	183	65	4	1	2	2	3	2	1	15		2	3	4	4	4	1	1	1	1	5	1	2	3	1	5	5	5	5	5	1	1
1946	4	2	152	55.7	4	2	2	1	3	1	1	12		1	2	1	1	1	1	1	1	1	5		2	5	2	5	5	5	5	2	1	1
1942	9	1	160	76	2	1	2	1	3	2	1	18		1	3	1	1	1	1	1	1	1	5	1	2	5	4	5	5	5	4	4	1	1
1946	12	2	150	60	5	2	2	1	3	2	2	5		2	2	1	1	1	1	1	1	1	1	1	1	1	1	1	1	1	1	1	1	1
1949	6	1	168	71	4	1	2	1	3	1	1	9		2	2	1	1	1	1	1	2	2	5	2	2	4	2	5	5	5	2	5	2	2
1956	9	2	151	54	4	1	2	1	3	1	1	7		2	2	1	1	1	1	5	1	5	5	1	1	1	1	1	5	5	5	5	1	1
1956	2	2	161	65	4	1	1	1	3	2	1	8		2	3	1	1	1	1	1	1	1	1	1	1	1	1	1	1	1	3	4	3	3
1949	12	1	166	72	4	1	2	1	3	1	2	2		2	2	2	2	2	3	5	2	5	5	2	4	5	4	4	4	4	3	4	4	4
1953	11	2	161	68	4	1	2	1	3	1	1	26		2	3	2	2	2	2	2	2	2	5	2	2	4	3	3	3	3	4	4	2	2
1951	11	1	167	60	4	1	1	1	3	2	1	6		2	3	1	2	2	2	4	2	4	4	2	2	5	2	2	1	4	2	3	2	2
1956	8	2	150	53	5	2	2	1	3	1	1	20		2	3	2	2	3	4	5	5	5	5	2	2	5	4	4	4	4	4	5	3	4
1951	10	2	160	68	4	2	2	1	3	2	2	5		2	2	1	1	1	1	5	1	5	5	1	1	5	4	5	5	5	5	5	2	2
1942	2	1	168.2	75.6	3	2	2	1	3	2	2	10		2	2	2	2	2	2	5	1	5	5	2	2	5	1	3	3	5	3	5	2	2
1955	7	2	167	77.2	5	1	2	1	3	2	1	8		2	2		2	2		3		4	4	1	2	5	1	5	5	5	5	5
1944	4	2	157	53.7	4	1	2	1	3	1	1	10		2	2	2	2	4	2	5	5	5	5	1	2	5	5	3	4	4	4	5		4
1944	8	1	176.5	94.3	4	1	1	1	3	2	1	2		2	2	2	2	2	2	2	2	4	4	2	1	4	1	2	2	5	4	5		4
1954	8	2	144	51	3	1	2	1	3	2	1	3		2	2	4	4	4	4	4	1	3	4	1	1	1	1	1	5	5	5	5	1	1
1951	11	2	159	61	5	1	2	1	3	1	1	14		1	3	1	2	4	2	1	1	4	5	2	2	5	4	4	4	5	3	4	3	3
1949	6	2	150	56	5	1	2	1	3	2	1	30		2	3	1	1	4	2	1	1	4	5	2	4	5	4	4	4	5	4	4	4	4
1952	8	2	158	77	5	1	2	1	3	1	2	22		2	3	2	2	2	2	1	1	4	5	2	2	5	4	4	4	5	4	4	4	4
1951	4	2	152	68	4	1	2	1	3	1	2	5		1	2	3	3	4	2	2	2	3	5	2	4	5	4	4	4	5	3	4	4	4
1945	8	2	148	50	5	2	2	1	3	1	1	13		1	2	2	2	2	2	4	2	4	5	2	4	5	4	4	4	5	4	4	4	4
1942	4	1	166	78	3	1	2	1	3	2	1	24		1	3	2	2	4	1	1	1	4	5	1	4	5	3	4	4	5	4	5	4	4
1947	7	2	162	76	5	1	2	1	3	1	1	3		1	3	2	2	3	3	3	2	4	5	2	4	5	4	4	4	5	3	4	3	4
1947	9	2	145	60	5	2	2	1	3	1	2	15		1	2	2	2	3	3	5	2	4	5	2	4	5	3	4	4	5	3	4	3	3
1945	3	2	156	49	4	2	2	1	3	2	2	20		1	3	2	2	2	2	2	2	4	4	2	2	4	2	2	2	2	4	4	2	2
1947	10	2	160	69.1	4	2	2	1	3	2	1	17		1	3	2	2	2	2	1	2	4	5	1	4	3	4	4	4	4	3	5	4	4
1962	1	1	166	66	2	1	2	1	3	2	1	3		1	2	1	1	4	1	3	1	4	5	1	2	3	4	4	4	4	4	5	4	4
1946	9	1	167	67	4	1	2	1	3	2	2	6		1	2	1	2	2	1	5	1	4	5	1	4	5	2	2	2	2	2	2	2	2
1946	7	2	162	76	1	2	1	3	2	1	2	13		1	3	2	2	2	5	5	5	5	5	4	2	5	3	5	5	5	5	5	5	5
1953	10	2	149	48	5	1	2	1	3	2	1	17		1	3	2	2	2	1	2	5	5	5	2	2	5	1	5	5	3	4	5	4	4
1945	11	2	152	65	4	1	2	1	3	1	1	5		2	3	2	2	2	2	1	2	5	5	2	1	5	3	4	4	1	4	5	4	5
1954	11	2	154	56	5	2	2	1	6	2	1	10		2	3	1	1	1	1	1	1	1	1	1	1	4	1	4	4	3	2	4	4	4
1950	9	2	160	80	4	1	2	1	6	2	1	15		2	3	1	1	1	1	1	1	1	3	1	1	3	3	3	4	4	3	4	4	4
1948	4	2	157	54	4	1	2	1	6	2	1	9		2	3	1	1	1	1	1	1	1	3	1	1	3	4	4	4	4	3	3	3	3
1954	10	2	162	73	5	2	2	1	6	1	1	25		2	4	1	1	1	1	1	1	1	1	1	1	4	3	4	4	4	3	4	4	4
1945	4	2	171	87	5	2	2	1	6	2	2	15		2	2	1	1	1	1	1	1	1	4	1	1	4	4	4	4	4	4	3	3	3
1942	12	1	163	72	5	1	2	1	6	2	2	12		2	3	1	1	1	1	3	2	2	2	2	2	4	3	4	4	4	4	3	3	3
1948	8	2	157	47.7	5	1	2	1	6	2	1	20		2	3	1	1	1	1	1	2	2	2	2	2	4	4	4	4	4	3	3	3	3
1949	10	2	153.5	58.3	5	1	2	1	6	2	1	13		2	2	1	1	1	1	1	1	1	3	1	3	4	3	4	4	4	3	4	4	4
1952	12	2	149	68	5	1	2	1	6	2	2	6		2	4	1	1	1	1	1	1	1	4	1	1	4	3	4	4	4	3	3	3	3
1954	12	2	160	68	5	1	2	1	6	2	1	25		2	3	1	1	1	1	1	1	1		1	1	4	3	4	4	4	3	4	4	4
1947	8	2	154	53	5	2	2	1	6	2	2	15		2	3	1	1	1	1	1	2	2	2	1	1	3	3	3	4	3	3	4	3	3
1954	11	2	163	70	5	2	2	1	6	2	1	20		2	3	1	1	1	1	1	1	1	1	1	2	3	3	3	3	3	3	3	3	3
1950	12	2	165	64	5	1	2	1	3	1	2	4		1	2	1	1	2	3	5	1	4	5	1	3	4	3	4	4	4	3	4	4	4
1953	1	2	156	64	4	1	2	1	3	2	2	7		2	2					5	2	5	5				4	4	4	5	5	5
1954	12	2	152	63	5	1	2	1	3	2	2	6		2	2	2	2	2	2	5	4	4	5	2	2	5	2	2	2	5	5	5	4	4
1949	3	1	170.6	80.6	1	1	2	1	3	1	1	20		2	4	1	1	1	1	4	1	1	1	1	1	1	1	1	1	1	1	4	1	1
1941	10	1	145	62	4	2	2	1	3	1	1	16		1	3	1	3	4	4	1	1	4	5	1	2	5	1	1	1	1	1	1	1	1
1939	4	1	169.5	92	4	2	2	1	3	1	1	30		1	3	1	4	1	5	5	1	1	1	1	3	5	3	1	1	1	4	4	1	1
1953	8	2	158	79	4	1	2	1	3	2	2	16		2	3	1	1	1	1	5	1	2	5	2	2	5	5	5	5	5	4	5	2	2
1948	9	1	166	78	3	1	2	1	3	2	1	6		2	2	1	1	1	1	5	1	5	5	1	1	5	2	2	5	5	5	4	3	3
1954	1	2	155	57	4	1	2	1	3	1	1	4		2	3	1	1	1	1	3	1	2	5	2	2	5	3	3	4	4	5	4	3	3
1952	2	2	154	59	5	1	2	1	3	2	2	8		2	3	1	1	1	1	1	1	5	5	1	1	5	2	4	5	5	5	4	3	3
1955	7	2	158	59	5	1	2	1	3	1	1	15		2	3	1	1	1	1	1	1	1	5	1	1	5	2	2	5	5	5	5	2	2
1938	6	1	168	66	3	1	2	1	3	2	1	15		1	2	1	1	1	1	5	1	5	5	1	1	5	2	5	5	5	5	4	3	3
1953	7	2	155	58	4	1	2	1	3	2	1	20		1	3	1	1	1	1	1	1	5	5	1	1	5	1	4	5	5	3	3	3	3
1948	9	1	171	75.1	4	1	2	1	3	2	2	15		2	2	1	1	1	1	1	2	5	5	1	1	4	2	5	5	5	2	5
1950	8	2	160	56.2	4	1	2	1	3	2	1	4		1	4	2	2	2	2	4	2	2	2	2	2	5	4	2	2	4	2	5	2	3
1949	3	1	160	80	3	1	2	1	6	2	2	4		2	2	2	2	2	2	2	2	4	4	2	2	5	2	2	5	5	5	5	4	4
1944	10	1	167	61.3	3	1	2	1	3	2	1	15		2	3	2	2	2	2	2	2	5	5	5	2	4	2	2	5	5	5	5	2	2
1947	12	2	156	58	1	2	1	3	2	1	1	3		1	3	2	2	2	2	2	2	5	5	2	2	5	2	5	5	5	5	5	2	5
1945	3	1	165.5	65.6	4		2	1	3	2	2	3		2	1	2	2	2	2	2	2	5	5	2	2	5	2	4	5	5	5	5	2	2
1953	11	2	144	50.3	5	1	2	1	3	2	2	3		2	2	2	2	2	2	2	2	5	5	2	2	5	5	5	5	5	5	5	2	2
1951	4	2	155.5	54	2	1	2	1	3	1	2	10		2	2	1	1	1	1	5	2	2	2	2	2	4	5	5	5	5	4	5	2	2
1950	4	1	161	66.5	4	1	2	1	3	2	1	10		2	3	1	1	1	3	1	1	1	5	1	1	4	1	5	5	5	5	3	3	3
1938	10	2	151	61		2	2	1	3	2	1	7		2	3	1	1	1	1	1	1	4	5	1	1	1	1	4	4	4	5	4	4	4
1952	6	2	151	53.4	5	1	2	1	3	3	2	2		2	2	4	4	4	3	4	1	5	5	1	1	3	3	5	5	5	5	5	5	5
1947	12	2	158	73	4	1	1	1	3	1	1	15		1	2	2	2	4	4	5	2	4	5	1	4	4	4	4	4	5	3	4	3	4
1949	10	1	165	81	3	1	2	1	3	2	2	7		1	2	1	3	3	1	4	1	4	5	1	2	4	1	4	4	5	3	4	4	4
1945	11	2	153	62	4	1	2	1	3	2	2	16		2	2	1	1	5	1	1	1	1	5	1	1	1	1	1	5	5	5	5	1	5
1948	11	2	156	52	4	1	2	1	3	2	1	2		1	2	1	1	1	1	1	1	1	5	1	1	1	1	5	5	5	5	5	5	5
1966	1	2	156	57.9	5	1	1	1	3	1	2	6		2	2	2	2	2	2	2	2	2	2	2	2	3	2	2	2	2	2	5	2	2
1940	7	2	159	65	5	1	2	1	3	2	1	10		2	2	2	2	2	2	2	2	4	5	2	2	3	5	5	5	5	4	3	2	2
1956	5	2	166	64	4	1	2	1	3	1	1	10		1	2	1	2	2	3	5	1	2	5	1	1	2	2	5	5	5	5	5	1	5
1966	11	1	176.5	76.4	4	1	2	5	3		1	7		2	4	1	1	1	4	1	1		3	1	4	4	4	2	2	2	4	5	5	5
1952	8	2	162	72	3	1	2	1	3	2	2	12		1	3	1	1	1	1	1	1	1	4	1	1	4	1	5	5	5	5	4	1	5
1949	7	1	165.5	80.6	3	1	2	3	3	1	1	1		1	2	1	3	2	2	1	1	1	5	1	1	4	1	5	5	5	5	5	1	1
1947	7	2	157	50	4	2	2	1	3	2	1	9			3	1	1	1	3	1	1	1	5	1	4	5	2	5	5	5	5	5	1	4
1953	12	2	150.5	62.3	4	1	2	1	3	2	2	5			2	1	3	2	4	1	1	5	5	1	5	5	4	5	5	5	5	5	1	5
1948	12	1	176	89	5	2	2	1	3	2	1	30			3	2	4	4	5	5	1	4	5	1	2	5	1	5	5	5	5	5	5	5
1948	2	2	143	48	4	1	2	1			1	30		1	2	3	3	3	4	4	1	3	1	1	1	1	3	1	4	3	4	5	3	3
1953	4	1	158	68	5	1	2	1	3	1	1	20		1	3	1	2	2	2	4	1	3	4	1	3	3	3	5	5	5	5	5	1	1
		2	147	48	2	2	2	1	3	1	1	8		2	2	2	2	2	1	3	2	3	3	1	4	5	4	4	4	2	4	4	3	2
1949	7	2	155	63	4	2	2	1	3	2	1	15		2	4	1	1	1	1	1	1	1	1	1	1	4	1	1	1	1	1	5	1	1
1948	11	2	150	60	5	2		1	3	2	1	4		2	2	1	1	1	1	3	1	5	5	1	1		1	3	5	1	5	5	1	1
1950	7	2	154	57.5	5	1		1	3	2	1	1		2	2	1	3	3	1	5	1	5	1	1	1		3	5	5	3	5	5	5	5
1952	3	2	160	57	5	2	2	1	3	2	2	5		1	2	2	2	2	2	1	2	4	5	1	3	4	2	3	3	3	2	4	4	4
1983	9	1	173	73	2	2	1	3	4	1	2	1		2	2	2	2	2	2	2	2	5	5	2	2	2	2	2	4	5	5	5	2	2
1963	5	2	158	55.2	3	1	2	1	3	2	1	10		1	2	2	2	2	2	2	2	5	5	2	2	4	2	5	5	5	5	5	2	2
1952	1	2	156	58	4	1	2	1	3	2	2	8		2	2	1	1	1	1	1	1	5	3	1	1		1	3	5	1	5	3	3	5
1946	12	2	159	66	5	1	2	1	3	1	1	40		1	3	1	1	3	1	1	2	4	5	1	4	5	4	4	4	4	3	4	4	4
1955	6	2	155.5	56	3	1	2	1	6	2	2	15		2	2	1	1	1	1	1	1	1	1	1	1	4	2	2	2	3	2	3	3	3
1952	2	2	154.5	57	5	1	2	1	6	1	2	5		2	2	1	1	1	1	1	1	1	1	1	1	4	3	4	4	4	4	4	4	4
1962	3	1	175	62	4	1	1	1	3	2	1	20		1	3	2	2	2	2	4	2	5	5	2	2	5	2	5	5	5	2	5	2	2
1947	11	1	167	83	3	2	2	1	3	2	1	1		2	4	1	1	1	4	1	1	5	5	1	2	4	3	5	5	5	1	4	1	1
1946	1	1	160	76	3	1	2	1	3	2	1	10		2	3	3	4	4	2	5	2	5	5	2	1	5	1	5	5	5	5	5	4	4
1949		2	157	61	5	1	2	1	3	2	2	3		1	2					4							2	5	5	2	4	5	4	4
1943	12	2	152	62	3	1	2	1	3	2	2	16		1	2	2	2	2	2	2	2	5	5	1	1		2	3	3	3	4	3	3	3
1936		2	162	60	5	2	2	1	3	2	1	20		1	3	3	1	1	4	1	1	4	5	2	2	2	2	2	3	5	5	5	4	4
1946	2	2	155	59	5	1	2	1	6	1	1	20		2	3	1	1	1	1	3	1	1	3	1	1	4	4	4	4	4	2	4	4	4
1954	3	2	154	74	5	1	2	1	6	2	1	1		2	2	1	1	1	1	1	1	1	1	1	1	4	1	2	4	4	1	4	4	4
1948	10	2	158	57	5	1	2	1	3	2	2	2		2	2	1	1	1	1	5	1	5	5	1	1	5	2	5	5	5	4	5	3	3
1954	4	1	157.5	67	4	2	2	1	3	1	2	13		1	2	1	1	1	1	1	1	5	5	1	1	5	2	5	5	5	5	5	3	3
1947	11	1	170	71	3	1	2	1	3	2	1	3		2	3	1	1	1	1	5	1	5	5	1	1	5	2	5	5	5	4	5	3	3
1944	5	1	169	81	4	1	2	1	3	2	2	25		2	3	1	1	1	1	1	1	5	5	1	1	5	2	2	2	2	3	5	3	3
1948	9	1	172	77	4	1	2	1	6	2	2	1		2	2	1	1	1	1	5	1	5	5	1	1	5	1	5	4	4	4	5	3	3
1944	4	1	171	76	3	1	2	1	3	2	1	2		2	3	1	3	3	1	5	1	1	5	1	5	5	4	5	5	5	1	5	1	1
1955	2	2	149	70.5	3	1	2	1	3	2	2	9		1	2	1	2	2	2	4	1	4	5	1	4	4	4	4	4	5	3	4	4	4
1941	10	2	155	64	4	2	2	1	3	2	1	3			2	1	1	1	1	5	1	1	5	1	4	5	4	5	5	5	1	1	1	1
1946	10	2	159	66.7	4	2	2	1	3	2	1	9		2	2	1	1	1	1	5	1	1	5	1	4	4	5	5	5	5	1	1	1	1
1947	1	1	176.5	79	4	1	2	1	3	3	1	3		2	3	1	1	1	1	5	1	3	5	1	2	5	2	1	1	5	1	5	1	5
1952	11	2	149	72	5	2	2	1	3	2	1	5		1	2	2	2	3	4	5	1	4	5	1	3	4	3	4	4	5	4	4	4	4
1949	8	2	158.5	66	5	2	2	1	3	1	1	9		2	3	1	3	2	5	5	1	1	5	1	5	5	5	5	5	5	5	5	1	1
1942	4	2	150	56.2	5	2	2	1	6	2	2	20		2	2	1	1	1	1	4	1	1	1	1	2	4	3	4	4	4	3	3	3	3
1950		2	155	62	5	1	2	1	3	1	2	19		2	3	2	2	2	4	4	2	5	5	2	2	5	5	4	5	5	4	5	4	4
1944	10	2	160	75	5	2	2	1	3	2	1	2		2	3	2	2	2	4	3	2	5	5	2	2	5	2	5	5	5	5	5	4	4
1949	12	2	160	69	5	2	2	1	3	2	1	6		2	3	1	2	2	3	1	2	2	2	2	2	4	4	5	5	5	5	5	4	4
1954	4	2	154	69	5	1	2	1	6	2	1	8		2	2	1	1	1	1	1	1	1	1	1	1	4	3	3	4	4	3	3	3	3
1943	3	2	148	57	5	1	2	1	6	2	2	20		2	4	1	1	1	1	1	1	1	1	1	1	4	3	3	4	3	3	3	3	3
1950	10	2	167	60	5	2	2	1	6	2	1	8		2	2	1	1	1	1	1	1	1	1	1	1	4	4	4	4	4	3	4	3	3
1940	12	2	146	45	5	1	2	1	6	2	1	15		2	2	1	1	1	1	1	1	1	1	1	1	4	3	3	3	4	4	3	3	3
1954	7	2	153	47	4	1	2	1	3	1	1	18		2	3	1	1	1	1	1	1	5	5	1	1	5	2	5	5	5	5	3	2	2
1948	9	2	158	70	5	1	2	1	3	1	2	3		1	2	1	1	1	1	5	1	1	5	1	1	5	1	4	5	5	5	5	3	3
1954	2	2	155	78	5	1	2	1	3	2	1	5		2	3	1	2	2	1	3	1	1	5	1	1	5	1	5	5	5	3	5	3	3
1955	5	2	148.5	54.5	5	2	2	1	3	1	2	7		2	2	1	1	1	1	5	1	5	5	1	1	5	1	5	5	5	4	4	3	3
1960	3	2	155	58	3	1	2	1	3	2	2	10		1	4	1	1	1	1	1	1	5	5	1	1	1	1	5	5	3	5	5	3	3
1949	1	1	150	55	4	1	1	1	3	2	1	15		2	3	1	1	1	1	5	1	5	5	1	1		5	5	5	5	5	5	5	5
1949	7	1	165	63	4	1	1	1	3	2	1	31		1	3	2	2	2	2	2	2	5	5	2	2	3	2	2	2	2	3	4	2	2
1949	1	2	156	62.1	4	2	2	1	6	1	1	7		2	2	1	1	1		1	1	1	1	1	1	3	2	3	3	3	3	3	3	3
1947	11	2	159	60	4	1	2	1	3	2	1	30		2	3	1	1	1	1	1	1	1	3	2	2	3	1	3	3	4	3	3	3	3
1948	9	1	168	66	4	1	2	1	6	2	1	7		1	3	1	1	1	1	1	1	1	1	1	1	3	2	2	3	3	3	3	3	3
1944	2	2	150	56	4	2	2	1	5	2	2	10		2	2	1	1	1	1	1	1	1	1	1	1	3	3	3	3	3	3	2	2	2
1947	2	1	167	68	3	1	2	2	6	2	2	10		2	3	1	1	1	1	1	1	1	3	1	1	1	1	1	1	1	1	3	3	3
1947	9	2	163	67	5	2	2	1	6	2	1	2		1	2	1	1	1	1	1	1	1	1	1	1	3	3	3	3	3	3	3	3	3
1954	12	2	162	48.6	5	1	2	1	6	2	1	14		2		1	1	1	1	1	1	1	1	1	1	3	3	3	3	3	3	2	2	2
1954	10	2	157	61	5	1	2	1	3	2	2	12		1	3	1	1	1	1	1	1	1	5	1	3	5	2	5	5	5	3	5	1	1
1950	11	1	161.5	71	4	1	2	1	3	2	1		9	2	2	3	4	4	3	5	1	4	5	1	5	5	5	5	5	5	4	4	1	1
1946	9	1	175	81	5	1	2	1	3	1	1	11		1	2	3	3	4	4	5	1	5	5	1	5	5	1	5	5	5	5	5	1	1
1957	4	2	158	69	4	1	2	1	3	1	1		5	1	2	1	1	1	1	3	1	2	5	1	2		2	5	5	2	4	1	1	1
1949	7	2	155.5	64	2	1	2	1	3	1	2	4		2	2	1	1	1	1	1	1	2	5	1	1	5	1	5	5	5	1	5	2	2
1952	3	2	149	53	4	1	2	1	3	1	1	14		2	3	1	1	2	2	2	2	2	5	2	2	5	2	4	4	2	2	4	2	2
1949	6	2	153	65	4	1	2	1	3	2	2	8		2	2	1	1	1	1	1	1	1	1	1	1	2	1	1	5	1	5	5	1	1
1952	11	2	160	72	4	1	2	1	3	1	1	2		2	3	1	1	1	1	1	1	1	4	1	1	3	1	1	3	3	5	5	1	1
1947	1	2	162	64	4	1	2	1	3	2	1	9		2	2	1	1	1	1	5	1	5	5	1	1	5	4	5	5	5	4	3	2	2
1945	5	2	157	56	5	1	2	1	3	2	2	10		2	2	3	4	4	2	1	1	1	5	1	2	4	2	5	5	5	5	5	1	1
1953	2	2	158.5	65	5	1	2	1	3	2	1	8		2	2	1	1	1	1	1	1	1	5	1	2	5	1	5	5	5	5	5	1	1
1945	3	1	167	75	1	1	2	1	6	1	1	10		2	3	1	1	1	1	3	1	1	1	1	1	1	1	1	1	1	1	1	1	1
1942	12	2	154	59.6	5	1	2	1	5	2	1	10		1	3	1	1	1	1	1	1	1	1	1	1	3	1	2	2	2	2	2	2	2
1940	1	2	148	60	5	2	2	1	1	3	2	10		1	3	3	2	2	2	2	2	2	2	2	2	2	2	2	2	2	2	3	2	2
1953	4	2	152	53.7	5	1	2	1	3	1	1	17		2	2	1	1	1	1	2	2	5	5	2	2	5	4	5	5	5	5	3	2	2
1945	9	2	151	77	5	2	2	1	3	2	1	19		2	2	1	1	1	1	1	1	5	5	1	1	5	5	4	4	4	4	4	2	2
1949	7	2	154	66	5	2	2	1	6	2	2	30		1	3	1	1	1	1	1	1	1	3	1	1	3	1	3	3	3	3	2	3	3
1962	12	2	160	53	3	2	2	1	3	1	1	10		1	4	2	2	3	2	4	1	4	5	1	2	4	4	4	4	2	3	5	3	3
1953	11	2	159	72	5	1	2	1	3	1	1	9		1	3	1	1	1	1	1	1	4	5	1	1	5	4	5	5	5	4	4	2	2
1950	5	1	165	76	3	1	2	1	3	2	2	1		2	2	1	1	1	1	4	1	5	5	1	1	5	2	3	3	3	4	5	2	2
1953	11	2	160	66	4	1	2	1	3	2	1	12		2	3	1	1	1	1	1	1	4	5	1	1	5	2	4	4	4	4	5	3	3
1947	10	1	166	79	2	1	2	1	3	2	1	15		2	3	1	1	1	1	3	1	5	5	1	1	5	4	5	5	5	4	3	2	2
1952	10	2	160	72	3	1	2	1	3	2	1	4		1	4	2	2	2	2	2	2	3	2	4	2	3	4	4	4	4	5	3	3	3
1946	6	1	159	65	3	1	2	1	3	2	2	3		2	2					5		5					3	5	5	5	4	5
1947	8	2	160	65	4	1	2	1	3	2	1	14		1	3	2	2	2	2	1	2	2	3	2	2	4	1	5	5	5	3	3	3	3
1944	3	2	157	70	5	1	2	1	3	2	1	5		2	2	1	2	2	4	5	1	1	5	1	1	4	3	5	5	5	1	4	1	1
1954	9	2	148	61	4	1	2	1	3	2	1	25		2	3	1	3	2	1	1	1	1	5	1	3	3	1	5	5	5	1	4	1	1
1948	12	2	155	52	5	1	2	1	3	2	1	6		2	3	1	2	1	1	1	1	1	5	1	3	4	3	5	5	5		4	1	1
1949	11	2	155	60	5	1	2	1	3	2	1	10		1	2	2	2	2	2	1	1	4	5	1	4	5	4	4	4	4	3	5	3	3
1945		2	155	60	5	1	2	1	3	2
1947	7	2	158	51	4	1	2	1	3	2	2	1		1	2							2	3	2			2	2	5	5	2	5
1947	12	1	160	83	3	1	2	1	3	2	2	30		2	2	1	1	1	1	3	3	3	3	1	1	4	4	4	4	4	3	3	3	3
1948	7	2	156	70	4	1	2		3	2	2	10		2	2	1	1	1	1	1	4	4	1	1	1	4	3	4	4	4	3	4	3	3
1938	6	1	158.5	68	5	1	2	1	3	1	1	10		2	3	1	1	1	4	4	1	1	1	1	1	4	3	4	4	4	3	4	3	3
1941	5	2	148	48	4	2	2	1	3	2	1	2		2	3	1	1	1	2	4	2	2	2	2	2	4	2	4	4	4	3	4	3	3
1942	9	2	173	87	4	1	2	1	3	2	1	6		2	2	1	1	1	1	4	2	2	2	1	1	4	4	4	4	4	3	3	3	3
1947	2	1	161	72	3	1	2	1	3	2	1	8		2	3	1	1	1	1	4	2	2	2	1	1	4	2	4	4	4	3	4	3	3
1951	7	2	152	47	4	1	2	1	3	2	1		13	1	3	2	2	2	2	1	1	4	5	1	4	5	4	4	4	4	5	5	4	4
1950	12	1	160	63.4	5	1	2	1	3	2	2	2		2	2	1	1	1	1	5	1	1	5	1	1	5	1	5	5	5	4	2	2	2
1951	7	1	169	75	3	1	2	1	3	2	2	10		2	2	1	1	1	1	5	1	5	5	1	1	5	2	5	5	5	4	3	2	2
1952	10	2	155	61.7	4	2	2	1	3	1	1	3		1	2	1	1	1	1	5	1	5	5	1	1	5	2	4	5	4	4	5	2	2
1946	5	1	162.5	57	3	1	2	1	3	2	1	7		1	4	1	1	1	1	1	1	2	5	1	1	5	1	4	4	4	5	4	3	3
1948	7	1	166	70.8	3	1	2	1	3	2	2	8		3	2	1	1	1	1	3	1	4	5	1	1	5	4	5	5	5	5	5	3	3
1950	9	2	159.5	65.7	4	1	2	1	3	2	2	16		1	2	1	1	1	1	5	1	5	5	1	1	5	3	5	5	5	4	5	3	3
1940	2	2	125	90	5	2	2	1	6	2	2	10		2	3	1	1	1	1	1	1	1	1	1	1	4	4	4	4	4	4	4	4	4
1942	1	2	147	54.2	5	2	2	1	6	1	2	20		2	3	1	1	1	1	4	1	1	1	1	1	4	3	4	4	4	3	4	4	4
1939	9	2	160	67.6	5	1	2	1	6	2	1	10		2	2	1	1	3	3	3	1	1	1	1	1	4	4	4	4	4	3	3	3	3
1949	8	1	173	76	3	1	2	1	3	2	1	4		2	2	2	2	2	2	4	2	5	5	2	2	5	2	3	5	5	4	5	2	2
1945	8	1	173	79.2	3	1	2	1	3	2	1	2		2	4	2	3	4	2	5	1	4	5	1	3	4	4	4	4	5	4	4	4	4
1949	5	2	165.5	61.9	5	1	2	1	3	1	2	20		1	3	1	2	3	2	1	1	4	5	1	5	5	4	5	5	5	4	5	1	1
1947	12	2	157	63	5	1	2	1	3	1	2		4	2	4	1	1	1	1	1	1	1	5	1	4	4	3	5	5	5	5	1	1	1
1954	8	2	157.5	63.2	2	2	2	2	3	1	1	20		2	4	1	1	1	4	4	1	1	5		1	5	3	1	1	1	4	5	1	1
1950	10	2	155	57.3	3	1	2	1	3	1	1	6		2	2	1	1	1	1	2	2	2	4	2	2	4	4	5	5	5	3	5	3	3
1949	8	2	159	65	4	1	2	1	3	1	1		8	1	2	2	2	3	3	3	1	3	3	1	3	4	4	4	4	5	4	4	4	4
1953	2	2	168	66	5	1	2	1	3	1	1	22		2	4	2	2	3	3	1	1	2	3	1	4	5	4	4	4	5	4	4	4	4
1945	3	2	155	50	3	1	2	1	3	2	1	20		2	3	2	3	4	3	3	2	4	5	2	2	5	3	4	4	3	3	5	3	3
1949	10	2	167	59.6	5	1	2	1	3	2	1	10		1	3	1	2	2	4	1	1	2	5	1	2	5	4	4	4	4	4	4	4	4
1951	3	2	161.5	51.5	5	1	2	1	3	1	1	6		1	2	2	4	3	2	4	2	5	5	2	1	5	2	5	5	4	5	5	4	4
1938	12	2	154	61	5	2	2	1	3	2	1	6		1	3	2	2	1	1	1	1	3	4	1	1	5	1	1	1	5	2	2	2	2
1944	2	2	150	53.7	5	1	2	1	6	2	2	8		2	2	1	1	1	4	1	1	1	1	1	4	4	4	4	4	4	3	3	3	3
1950	5	1	173	83	3	2	2	1	6	1	1	10		2	3	1	1	1	1	4	1	1	1	1	1	4	3	4	4	4	3	3	3	3
1949	3	1	165	75.2	4	2	2	1	6	2	1	1		2	4	1	1	1	1	1	1	1	1	1	1	4	3	4	4	4	3	4	4	4
1952	11	2	160	70	5	1	2	1	3	2	2	10		1	4	1	2	2	1	4	2	4	5	1	1	5	2	4	5	5	4	5	5	5
1949	3	1	167	78	3	1	2	1	3	2	2	2		2	2	1	1	1	1	5	1	5	5	1	2	4	2	5	5	4	5	4	5	5
1948	10	2	158	60	4	1	2	1	3	2	2	13		2	2	1	1	2	2	5	2	3	5	2	2	4	2	3	5	5	5	5	5	5
1953	7	2	166	61.5	3	2	2	1	3	1	1	17		1	3	1	1	1	1	2	1	2	5	1	2	2	2	2	4	3	4	4	4	4
1947	78	2	165	62	4	1	2	1	3	2	1	6		1	4	3	3	3	3	4	2	4	5	2	2	5	3	4	4	4	4	5	4	4
1951	2	2	158	75	4	1	2	1	3	2	2	5		1	3	1	1	2	2	5	1	3	5	1	1	4	2	4	5	5	4	5	4	4
1952	8	2	170	75	5	1	2	1	3	1	1	22		2	3	1	1	2	1	2	1	5	5	1	2	3	4	3	5	3	4	4	4	4
1941	10	2	150	71	5	1	2	1	3	1	1	20		2	4	1	1	1	1	1	1	3	5	1	2	4	5	5	5	3	4	4	4	4
1938	10	2	150	61	5	1	2	1	3	2	1	9		2	4	1	1	1	3	2	1	4	5	1	2	4	2	4	5	5	4	4	4	4
1946	11	2	164	77	4	1	2	1	3	1	1	13		2	3	1	1	2	2	5	1	5	5	1	1	3	4	4	5	5	4	4	4	4
1946	1	2	150	65	4	1	2	1	3	2	1	5		1	2	2	2	2	5	5	2	4	5	2	2	5	2	2	2	2	4	5	4	4
1940	2	1	172	66	4	2	2	1	3	2	2			1	3	1	1	1	1	1	1	5	5	1	1	4	1	3	4	5	5	5	4	4
1949	4	1	170	76	5	1	2	1	3	2	2	4		2	2	1	1	1	2	5	1	5	5	1	1	4	2	5	5	5	5	5	5	5
1952	9	2	160	95	4	1	2	1	3	1	2	15		1	2	1	1	1	1	5	1	2	5	1	1	2	2	4	4	4	4	5	4	4
1954	10	2	134	65	5	1	2	1	3	2	1	12		1	4	1	1	1	1	5	1	5	5	1	1	4	2	5	5	5	5	5	4	4
1947	10	1	160	70	4	1	2	1	3	2	1	12		1	3	1	1	1	1	1	1	5	5	1	1	2	2	2	2	4	2	3	2	2
1949	6	2	153	65	4	1	2	1	3	1	2	7		2	2	1	1	1	1	1	2	2	5	2	2	4	2	5	5	5	3	4	4	4
1946	4	2	147	54	4	2	2	1	3	1	1	14		1	2	2	2	2	2	2	2	2	5	2	1	5	2	5	5	5	3	5	2	2
1952	5	2	155	55	5	1	2	1	3	1	2	20		1	2	2	2	2	3	5	2	2	5	2	2	5	2	3	3	3	3	3	3	3
1955	5	2	155	55	5	2	2	1	3	2	1	9		2	2	2	2	2	2	4	2	2	5	2	2	5	5	5	5	5	3	3	3	2
1950	1	2	163	60	5	1	2	1	3	2	1	3		1	3	2	2	2	2	3	4	5	4	4	4	4	4	4	4	4	5	4	4	4
1953	1	2	155	66	5	1	2	1	3	2	1	6		1	2	1	1	1	2	4	1	3	5	1	2	4	2	4	5	5	5	3	3	3
1942	6	2	150	62	5	2	2	1	3	1	1	18		2	2	1	1	1	1	1	1	5	5	1	1	3	2	3	5	5	5	5	5	5
1951	10	2	163	70	4	2	2	1	3	2	2	5		1	2	1	1	3	2	5	2	4	5	2	2	4	2	4	5	5	4	4	4	4
1955	1	2	150	62	1	1	1	1	3	1	1	11		2	2	1	1	1	2	5	1	5	5	1	2	4	1	2	5	5	5	5	5	4
1948	4	2	156	55	4	1	2	1	3	2	1	9		1	3	2	2	2	2	3	2	4	5	2	2	4	1	5	5	5	4	5	3	4
1949	8	2	160	62	5	1	2	1	3	1	2	20		1	2	2	2	2	2	1	3	3	5	1	1	5	1	3	3	3	3	3	2	3
1954	10	2	160	60	4	1	1	1	3	1	1	12		2	3	1	1	1	1	5	1	5	5	1	1	4	4	5	5	5	5	5	5	5
1948	11	2	155	60	4	1	2	1	3	1	2	13		1	2	1	1	1	4	1	1	2	5	1	2	4	3	4	5	5	5	2	4	3
1947	8	2	167	86	5	2	2	1	3	2	1	22		1	4	1	1	1	4	5	2	4	5	2	2	4	2	4	5	5	5	5	5	5
1953	8	1	175	80	2	1	2	1	3	1	2	15		1	2	1	4	3	2	5	1	3	5	1	2	4	2	4	5	5	4	5	5	5
1947	11	2	153	70	4	1	2	1	3	2	2	5		2	3	1	1	1	2	2	1	4	5	1	2	4	2	4	5	5	5	5	5	5
1946	2	2	158	70	4	2	2	1	3	2	1	6		1	2	1	1	1	1	4	1	4	5	1	2	3	2	4	5	5	3	3	3	3
1949	11	2	155	57	5	1	2	1	3	2	2	3		2	2	1	1	1	1	5	1	3	5	1	2	4	2	2	3	3	5	5	4	4
1947	4	1	170	62	3	1	2	1	3	2	2	2		1	3	1	1	1	2	1	1	3	5	1	1	3	2	4	2	5	5	4	4	4
1954	11	2	163	70	5	1	2	1	3	1	2	1		1	2	1	1	1	1	5	1	3	5	1	1	2	2	4	4	3	4	4	4	4
1950	6	2	156	68	4	1	2	1	3	2	2	2		1	2	2	4	4	2	5		3	5	2	2	5	2	5	5	5	3	5	3	3
1950	10	2	165	56	5	2	2	1	3	1	1	10		1	2	2	2	2	3	4	2	3	5	1	2	4	5	5	5	5	3	5	5	4
1948	9	1	170	73	4	1	2	1	3	2	2	1		2	2	2	2	2	2	4	2	5	5	2	2	4	2	5	5	5	4	5	4	4
1945	9	2	152	47	4	1	2	1	3	2	1	10		1	2	2	4	4	3	4	3	5	5	1	2	4	4	5	5	5	5	5	3	4
1941	5	1	165	70	5	1	2	1	3	2	1	10		2	3	2	2	2	4	3	2	4	5	2	2	5	5	5	5	5	4	3	3	4
1948	1	1	170	70	4	1	1	1	3	1	1	20		1	2	1	1	1	1	5	1	4	5	2	1	4	1	4	4	4	4	5	5	3
1950	1	2	167	75	5	1	2	1	3	2	2	18		2	4	1	1	1	1	2	2	2	5	2	2	4	1	4	4	4	4	4	4	4
1951	8	2	145	55	4	1	2	1	3	1	1	7		1	3	1	1	1	1	1	1	1	5	1	1	4	4	4	4	4	4	4	4	4
1942	2	1	170	80	3	1	2	1	3	2	2	1		2	2	1	1	1	1	5	1	1	5	1	1	3	2	5	5	5	4	5	5	5
1941	1	2	155	62	3	2	2	1	3	2	1	3		1	2	1	1	1	2	4	2	5	4	2	3	3	1	1	1	1	1	5	1	2
1953	4	2	156	52	5	1	2	1	3	2	1	8		1	2	2	2	2	2	2	2	4	5	2	2	5	1	4	3	5		5	2	2
1943	12	2	152	56	5	1	2	1	3	1	1	8		2	2	1	1	1	1	1	2	2	3	1	1	4	2	4	4	4	1	3	3	3
1948	9	2	154	72	5	1	2	1	3	2	1	3		2	3	1	1	1	1	2	2	2	3	1	2	4	4	4	4	4	1	4	2	2
1945	9	2	150	60	5	1	2	1	3	2	2	8		2	2	1	1	1	1	1	2	3	3	1	2	5	4	4	4	4	1	4	3	3
1956	8	1	180	65	4	1	2	1	3	2	1	15		2	4	1	1	1	1	1	2	2	4	2	4	5	4	4	4	4	2	3	3	3
1948	11	2	160	60	5	2	2	1	3	2	2	2		1	2	1	1	1	1	1	2	3	5	2	2	4	1	3	4	4	4	5	4	4
1955	3	2	164	70	5	1	2	1	3	2	1	10		1	2	1	2	2	2	1	2	3	5	1	1	4	1	4	5	5	3	5	4	4
1942	11	1	169	74	4	1	2	1	3	1	1	12		2	3	1	1	1	1	2	1	5	5	1	1	5	4	4	4	4	5	5	5	5
1948	1	2	160	65	4	1	2	1	3	1	1	30		1	4	1	1	1	1	5	1	5	5	1	1	4	3	3	4	3	4	4	4	4
1943	12	1	160	99	5	1	2	1	3	1	1	6		2	2	1	1	1	1	2	1	5	5	1	1	4	2	4	4	4	4	5	4	4
1963	3	2	156	55	5	1	2	1	3	1	1	12		2	2	1	1	1	1	2	2	2	3	2	3	4	4	4	4	4	2	4	2	4
1948	10	2	158	65	5	1	2	1	3	2	2	15		2	2	1	1	1	1	1	1	1	3	1	3	4	4	4	4	4	2	4	4	4
1950	11	1	158	65	4	1	2	1	3	2	1		6	2	2	1	1	1	1	2	2	2	4	2	2	4	4	4	4	4	2	4	4	4
1944	10	2	155	55	5	1	2	1	3	2	2	10		2	3	1	1	1	1	1	1	1	4	1	2	5	3	5	5	5	1	3	3	3
1953	2	2	160	64	5	1	2	1	3	2	1	15		1	2	1	1	1	1	1	2	2	2	1	2	3	3	4	4	3	4	4	4	4
1951	1	2		80	5	1	2	1	3	1	1	5		1	2	2	4	4	4	4	1	4	5	1	1	4	4	4	4	4	4	5	4	4
1952	11	2	165	80	5	2	2	1	3	2	2	20		1	3	2	2	2	2	2	2	4	4	1	1	4	2	4	5	2	3	5	3	3
1955	12	2	160	54	3	1	2	1	3	1	1	2		2	3	1	1	1	2	4	2	4	4	3	2	4	3	5	5	5	4	5	4	3
1942	12	1	180	72	4	1	2	1	3	2	2	10		1	4	2	2	2	3	2	2	5	5	2	2	5	4	4	5	3	3	3	3	2
1948	8	2	170	70	5	1	2	1	3	2	1	14		1	3	1	1	1	1	1	1	1	4	1	1	3	4	4	4	4	3	5	3	3
1942	3	1	165	65	5	1	2	1	3	2	1	2		1	2	2	2	4	2	4	2	5	5	2	3	4	3	3	3	5	4	5	3	3
1944	5	1	171	75	4	1	2	1	3	2	2	20		2	3	1	1	1	1	1	1	5	5	1	1	3	2	5	5	5	5	5	5	5
1946	7	2	160	70	5	1	2	1	3	2	1	15		2	3	1	1	1	1	1	1	2	5	1	1	3	5	5	5	5	5	5	5	5
1941	6	2	158	64	4	1	2	1	3	2	1	10		1	4	1	1	1	1	1	1	1	5	1	1	1	1	5	5	5	4	5	5	4
1949	1	2	156	60	4	2	2	1	3	1	1	7		1	2	2	2	2	2	2	2	5	5	1	1	5	4	4	5	5	4	5	4	4
1946	1	2	160	60	3	1	2	1	3	2	1	12		1	2	3	3	4	4	1	2	4	5	2	2	5	2	5	5	4	4	5	5	5
1963	8	1	176		3	1	2	1	3	2	2	12		1	2	1	1	1	1	2	1	2	5	1	1	2	1	2	2	3	4	4	4	4
1952	10	2	166	87	4	1	2	1	3	1	1	10		2	2	1	1	1	1	5	2	3	5	1	1	3	2	5	5	5	4	5	4	4
1948	8	2	150	55	5	1	2	1	3	2	2	20		1	2	1	1	2	2	1	2	3	5	2	2	4	2	4	5	5	5	5	4	4
1949	8	2	159	60	3	2	2	1	3	2	1			1	3	1	1	1	1	2	1	2	5	1	2	3	3	5	5	3	4	5	5	5
1946	2	2	156	60	4	1	2	1	3	2	1	21		2	3	1	1	1	2	5	1	3	5	2	2	4	3	4	5	5	4	3	4	4
1950	12	1	160	67	4	1	2	1	3	2	2	2		1	2	1	2	2	2	5	1	4	5	1	2	4	3	4	5	5	4	5	5	4
1947	12	2	150	90	5	1	2	1	3	2	2	7		1	2	2	2	2	3	2	2	5	5	2	2	5	3	5	5	5	5	5	4	4
1946	12	2	168	84	3	1	2	1	3	2	1	5		1	2	2	2	2	3	4	4	3	4	2	2	5	3	3	3	3	4	5	5	5
1949	12	2	165	70	5	2	2	1	3	2	1	6		1	3	2	2	2	2	2	2	5	5	2	2	5	4	5	5	5		5	4	4
1953	2	2	170	64	5	1	2	1	3	2	1	23		2	3	2	2	2	2	5	2	5	5	2	2	4	3	4	5	5	5	5	5	5
1957	2	2	153	56	2	1	2	1	3	2	2	2		2	2	1	1	1	1	5	1	5	5	1	1	4	3	3	5	5	5	4	4	4
1947	12	2	160	60	4	1	2	1	3	2	2	1		2	4	1	1	1	1	5	1	5	5	1	1	4	1	4	4	5	5	3	4	4
1948	12	2	172	65	5	1	2	1	3	1	1	3		1	3	1	1	1	4	4	2	5	5	1	1	5	2	3	5	5	4	5	4	5
1970	11	2	158	58	3	1	1	1	3	2	1	11		1	4	3	3	3	2	4	2	5	5	2	2	5	2	5	5	5	5	5	5	5
1947	11	2	168	80	4	1	2	1	3	2	1	3		1	2	2	3	3	4	1	2	5	5	2	4	4	3	5	5	5	5	5	5	4
1946	4	1	172	52	4	2	2	1	3	2	2	1		2	2	1	1	1	1	5	1	2	5	2	2	4	1	3	3	2	5	5	4	4
1946	1	2	155	55	5	1	2	1	3	2	1	10		2	3	1	1	1	1	5	1	5	5	1	1	4	4	4	5	5	5	5	5	5
1945	9	2	158	60	5	1	2	1	3	2	2	8		1	2	1	1	1	1	5	1	5	5	1	2	4	2	3	5	4	5	5	4	4
1949	7	2	160	65	5	2	2	1	3	1	1	30		1	3	1	1	1	1	1	1	2	5	1	2	4	2	4	5	5	5	5	4	4
1948	1	2	159	61	5	1	2	1	3	1	1	32		1	4	1	1	2	2	2	1	2	5	2	2	4	2	2	5	3	5	3	4	4
1942	1	1	170	79	3	1	2	1	3	2	1	10		1	2	1	1	1	1	5	1	5	5	1	1	4	2	2	5	5	5	5	5	5
1943	3	1	167	62	3	1	2	1	3	1	2	20		2	2	1	1	1	2	1	2	5	5	2	2	4	2	4	5	5	5	5	4	4
1943	1	1	171	65	4	1	2	1	3	2	1	20		1	4	3	3	4	1	1	1	1	4	1	1	1	1	4	4	4	3	4	4	4
1956	9	1	167	64	4	1	2	2	2	2	1	11		1	4	1	1	3	2	2	1	4	4	1	3	3	2	4	4	4	4	4	4	4
1982	9	1	172	81	2	1	1	3	2	1	1	1		2	2	3	3	3	4	3	1	3	3	3	3	3	3	3	3	3	3	4	4	4
1958	9	1	171	75	3	1	2	2	2	2	1	2		2	2	1	2	2	1	1	1	3	3	1	1	2	1	3	3	3	3	4	4	4
1962	6	1	163	60	2	1	2	2	2	2	1	4		1	3	3	3	3	4	2	2	2	2	1	2	2	1	3	3	3	3	3	3	3
1952	7	2	153	50	5	1	2	1	3	2	1	7		1	2	4	3	3	3	3	1	2	3	1	3	3	3	3	3	3	3	3	3	3
1955	1	2	156	65	5	1	2	1	3	2	1	18		2	3	1	1	1	1	1	1	5	5	1	1	5	5	5	5	5	5	5	5	5
1951	10	2	150	70	5	2	2	1	3	1	1			1	4	1	1	1	1	1	1	4	5	1	1	4	3	4	5	5	5	5	4	4
1954	3	2	160	70	5	1	2	1	3	2	1	4		2	2	1	1	1	1	1	1	4	5	1	1	4	2	5	5	5	4	5	4	4
1953	2	2	162	64	5	1	2	1	3	2	1	15		1	2	2	2	1	1	1	1	2	5	2	2	4	2	4	5	5	5	5	5	5
1953	11	2	157	65	5	1	2	1	3	1	1	15		1	4	2	4	3	3	4	5	5	4	2	4	5	3	5	5	5	4	4	4	4
1941	12	2	155	62	3	2	2	1	3	2	2	3		1	2	2	2	2	3	5	2	5	5	1	1	2	1	2	5	5	2	5	3	3
1948	1	1	171	73	3	1	2	1	3	2	2	2		2	2	1	1	1	1	5	1	5	5	1	2	3	2	4	3	3	5	5	4	4
1959	9	2	163	65	4	1	2	1	3	1	1	8		1	3	1	1	1	1	1	1	5	5	2	2	4	2	2	5	5	5	4	5	5
1948	1	1	169	70	4	1	2	1	3	2	1	20		2	2	1	1	1	1	5	1	5	5	1	2	2	2	5	5	5	5	5	5	5
1946	3	2	155	60	5	2	2	1	3	2	2	18		1	3	3	4	3	4	3	2	5	5	2	3	5	2	5	5	5	5	5	5	5
1946	11	2	155	50	5	1	2	1	3	2	2	3		2	2	1	1	1	1	5	1	5	5	2	2	4	4	5	5	5	5	5	5	5
1952	11	2	164	80	5	2	2	1	3	2	2	16		2	3	1	1	1	1	1	1	3	5	2	2	3	2	4	5	5	5	3	4	4
